# Supplementary material for: myh9b is a critical non-muscle myosin II encoding gene that interacts with myh9a and myh10 during zebrafish development in both compensatory and redundant pathways
Source: G3 (Bethesda). 2024 Nov 6;15(1):jkae260. doi: 10.1093/g3journal/jkae260 (PMC11708221; doi:10.1093/g3journal/jkae260)
Supplement: jkae260_Supplementary_Data [file jkae260_supplementary_data.zip]

Archive with 12 entries (12 files):
- Figure_S1_G3-2024-405427.docx
- Figure_S2_G3-2024-405427.docx
- Figure_S3_G3-2024-405427.docx
- Figure_S4_G3-2024-405427.docx
- Figure_S5_G3-2024-405427.docx
- Figure_S6_G3-2024-405427.docx
- Table_S1_G3-2024-405427.docx
- Table_S2_G3-2024-405427.docx
- Table_S3_G3-2024-405427.docx
- Table_S4_G3-2024-405427.docx
- Table_S5_G3-2024-405427.docx
- Table_S6_G3-2024-405427.docx
